# Supplementary material for: Comparative Study of the Role of Interepithelial Mucosal Mast Cells in the Context of Intestinal Adenoma-Carcinoma Progression
Source: Cancers (Basel). 2022 Apr 30;14(9):2248. doi: 10.3390/cancers14092248 (PMC9105816; doi:10.3390/cancers14092248)
Supplement: Supplementary file 1 [file cancers-14-02248-s001.zip]

Archive with 2 entries (2 files):
- cancers-1678186 - supplementary Figrue S1-S9.pdf
- cancers-1678186 - supplementary-.xlsx
