# Supplementary material for: Comparative Study of the Role of Interepithelial Mucosal Mast Cells in the Context of Intestinal Adenoma-Carcinoma Progression
Source: Cancers (Basel). 2022 Apr 30;14(9):2248. doi: 10.3390/cancers14092248 (PMC9105816; doi:10.3390/cancers14092248)
Supplement: Supplementary file 1 [file cancers-14-02248-s001.zip › cancers-1678186 - supplementary-.xlsx]

## Sheet: S1 Mouse models groups
Table S1: Retrospectively analzyed genetically engineered mouse models (GEMMs)
n	Pseudonym GEMMs	Targeted Pathways	Mode of tumor Induction	Location, specimen (si = small intestine; col = colon)	Number of lesions
1	AK (Complex)	Multiple pathways	Somatically activated by Adenovirus-Cre	col with lesion	3
	AKC (Complex)				2
	AKPfl (Complex)				5
	AKPr (Complex)				3
	AKPS (Complex)				4
	AKS (Complex)				4
2	APC	WNT	Endogenous/ Adeno-Cre	col swiss roll; col or si with lesion	49
3	CBM KO	CARD/BCL10/MALT1 (CBM)	AOM-DSS	col swiss roll	7
4	CBM KO + IFNy KO	IFNy + CBM	AOM-DSS	col swiss roll	7
5	BRAF	Ras-Raf-MEK-ERK (MAPK)	Endogenous	si and col, with lesion	20
6	IC*-CBM deficient	CBM in *immune cell (IC) subset	AOM-DSS	col swiss roll	22
7	IE**-CBM deficient	CBM in **intestinal epithelium (IE)	AOM-DSS	col swiss roll	33
8	IFNy KO	IFNy	AOM-DSS	col swiss roll	7
9	KRAS	MAPK	Endogenous	si with lesion	4
10	WT	Wildtype	AOM-DSS	col swiss roll	56
11	βCAT	WNT	Endogenous	proximal and distal si swiss roll	26
12	βCAT + IE-CBM deficient	WNT + CBM in intestinal epithelium (IE)	Endogenous	proximal and distal si swiss roll	22
				Total number of analyzed lesions	274

## Sheet: S2 Antibodies mouse
Table S2: Primary antibodies and IHC protocols (mouse tissue)
Target	Localization	Antibody	Clone	Host	Company; (Distributor) (Cataloge #)	Dilution	Concentration	Epitope Retrieval	Protocol	Control tissue
MCPT 1	cytoplasmic	mMCP-1 Monoclonal Antibody	RF6.1	Rat	Invitrogen Thermo Fisher Scientific, Waltham, MA, US (# 14-5503-82)	1:30	0.5mg/ml	ER1a/30 (ER1 for 30 min + Heat)	IHCDABR BONDTM RXm c	intestine
Mast Cell Tryptase (mMCP-6)	cytoplasmic	Mast Cell Tryptase Antibody TPSAB1	---	Rabbit	LifeSpan BioSciences Inc., Seattle, WA, US; (Biozol) (# LS-C331832)	1:1000	ns	ER1a/30	IHCRbBSA (BSA block) BONDTM RXm c	skin
Ki-67	nuclear	Recombinant Anti-Ki67	sp6	Rabbit	Abcam, Cambridge, UK (# ab16667)	1:50	ns	ER1a/20	IHCRab BONDTM RXm c	spleen
Histamine	cytoplasmic	Polyclonal Histamine	---	Rabbit	LifeSpan BioSciences Inc., Seattle, WA, US; (Biozol) (# LS-C67884)	1:1500	unpurified antiserum	ER1a/20	IHCRab BONDTM RXm c	stomach
Granzyme B	cytoplasmic	Polyclonal Anti-Granzyme B	---	Rabbit	Abcam, Cambridge, UK (# ab4059)	1:1000	ns	ER1a/20	IHCRab BONDTM RXm c	spleen
Collagen IV	basal lamina	Anti-Mouse Collagen Type IV (Polyclonal)	---	Rabbit	Cedarlane, Burlington, Canada (# CL50451AP)	1:50	ns	E1b/10	Sequential Double IHC Protocol BONDTM RXm c,d	skin
Interleukin 5	cytoplasmic	IL-5 Polyclonal Antibody	---	Rabbit	Bioss, Woburn, MA, US; (Biozol) (# BSS-BS-1318R)	1:400	1µg/µl	ER1a/20	IHCRab BONDTM RXm c	lung
MMP9	cytoplasmic	MMP9/ Gelatinase B (Polyclonal)	---	Rabbit	LifeSpan BioSciences, Inc., Seattle, WA, US; (Biozol) (# LS-B2486/ 202780)	1:200	1mg/ml	ER1a/20	IHCRab BONDTM RXm Leica DAB c	bone marrow
w/o = without; Ab = antibody; ns = not specified; MCPT-1: Mast cell protease 1; IL-5: Interleukin 5; MMP9: Matrix Metallopeptidase 9.
aER1: BONDTM Epitope Retrieval Solution 1 (Citrat pH6) (# AR9961)
bE1: BONDTM Enzyme Pre-treatment (# AR9551)
cLeica BONDTM Polymer Refine Detection (# DS9800; Leica Biosystems, Wetzlar, Germany)
dLeica BONDTM Polymer Refine Red Detection (# DS9390, Leica Biosystems, Wetzlar, Germany)

## Sheet: S3 Antibodies human
Table S3: Primary antibodies and IHC protocols (human tissue)
Target	Localization	Antibody	Clone	Host	Company (Distributor) (Cataloge #)	Dilution	Concentration	Epitope Retrieval	Protocol	Control tissue
MC-Tryptase	cytoplasmic	Monoclonal Mouse Anti-Human MC-Tryptase	AA1	mouse	Dako Agilent, Santa Clara, CA, US (# M7052)	1:500	55mg/l	Protease (4min)f	Ventana XT UltraView DABc	tonsil
MC-Chymase	cytoplasmic	Mast Cell Chymase Monoclonal Antibody	CC1	mouse	Invitrogen Thermo Fisher Scientific, Waltham, MA, US (# MA5-11717)	1:2000	80ug/ml	CC1b + Heat	Ventana XT UltraView DABc	lung
Histamine	cytoplasmic	Polyclonal Histamine Antibody	---	rabbit	LifeSpan BioSciences Inc., Seattle, WA, USA (Biozol) (# LS-C67884)	1:1500	unpurified antiserum	ER1a/20	IHCRab BONDTM RXm Leicad	skin
CD117 (c-kit)	membranous/ cytoplasmic	Polyclonal Rabbit Ani-Human CD117	---	Rabbit	Dako Agilent, Santa Clara, CA, US (# A4502)	1:200	10.4g/l	CC1b + Heat	Ventana XT UltraView DABc	colon
Collagen IV	basal lamina	Anti-human	CIV 22	mouse	Dako (# M0785)	1:25	66mg/l	ER1a/30	Sequential Double IHC Protocol BONDTM RXm Leicad,e	skin
aER1: BONDTM Epitope Retrieval Solution 1 (Citrat pH6) (# AR9961)
bCC1: Cell Conditioning Solution (Ventana Medical Systems; Roche Diagnostics; # 950-124)
cVentana XT UltraView Kit, Ventana medical Systems, Inc. (Tucson, AZ, USA; Roche Diagnistics GmbH, Mannheim, Germany)
dLeica BONDTM Polymer Refine Detection (# DS9800; Leica Biosystems, Wetzlar, Germany)
eLeica BONDTM Polymer Refine Red Detection (# DS9390, Leica Biosystems, Wetzlar, Germany)
f Protease 1, Ventana Medical Systems, Inc., (Tucson, AZ, USA; Roche Dianostics GmbH, Mannheim, Germany)

## Sheet: S4 Grading mouse
Table S4: Overview: Grading of murine intestinal tumors Literature sources: (1.) Nolte T, Brander-Weber P, Dangler C, et al. Nonproliferative and Proliferative Lesions of the Gastrointestinal Tract, Pancreas and Salivary Glands of the Rat and Mouse. J Toxicol Pathol. 2016;29(1 Suppl):1S-125S. doi:10.1293/tox.29.1S; and (2.) Washington MK, Powell AE, Sullivan R, et al. Pathology of rodent models o…
Term	Synonyms	Modifiers	Diagnostic Features	Comparative Aspects
Hypertrophy	Diffuse non-reactive hyperplasia of the mucosa		Increased villus height and crypt depth
Hyperplasia	Regenerative hyperplasia, dysplasia, gastrointestinal intraepithelial neoplasia (GIN), early neoplastic lesion, atypical crypts, dysplastic crypts, dysplastic foci, aberrant crypt foci	Avillous; atypical; goblet cell	Epithelial architecture is not altered by the proliferative process; No evidence of compression; Circumscribed proliferation which is limited to the confinement of the intestinal mucosa; Basement membrane is always intact; No cellular or nuclear atypia	Dysplasia is often used for similar lesions in human colon; In experimental mouse models, focal atypical hyperplasia is considered as preneoplastic lesion
Adenoma	Polyp (should be avoided because of implied uncertainty about the neoplastic nature of the lesion); adenomatous polyp	Low grade; high grade (based on the most severely dysplastic area); Polypoid; papillary; sessile	Exophytic or endophytic growth pattern, proliferative process extending beyond the confinement of intestinal mucosa (NOT intra-epithelial), protruding into the gut lumen; Compression of adjacent mucosa; Basement membrane is always intact (non-invasive); Branching villi or tubular crypt proliferation; Signs of cellular atypia (e.g., basophilia, nuclear stratification, loss of polarity, hyperchroma…
	Low grade adenoma (Washington et al., 2013)		Simple glandular architecture, elongated, crowded neoplastic cells maintaining polarity to the basement membrane
	High grade adenoma (Washington et al., 2013)		Marked architectural complexity (e.g., back-to-back glands, cribriform appearance), increased cellular atypia, and loss of tumor cell polarity
Adenocarcinoma	Carcinoma	Tubular; solid; papillary; cystic; scirrhous; mucinous; signet-ring cell; mixed; undifferentiated	True invasion by individual, groups or clusters of tumor cells, through the L. muscularis mucosae or deeper layers; basement membrane integrity is not maintained; with or without a scirrhous stromal reaction in areas of invasion; mucus may be present intra- or extracellularly; many mitotic figures	Mucinous adenocarcinomas are often the most malignant type of intestinal tumor in rats and mice. In contrast to humans, spontaneous rodent adenocarcinomas show a predilection for the small intestine, rather than the large intestine.

## Sheet: S5 MC Score stromal mouse hum
Table S5: Evaluation of murine lamina proprial mucosal mast cells (lpMMCs) and human intratumoral stromal mast cells (ITSMCs)
A) Mouse
Semiquantitative evaluation of murine lpMMCs
Score	Description
0	No positive lpMMCs in the neoplastic area
1	Positive staining of single lpMMCs (≤5/hpf*) within the neoplastic area**
2	Positive staining of few diffuse lpMMCs (≤10/hpf) in the neoplastic area
3	Positive staining of some diffuse lpMMCs (≤20/hpf) in the neoplastic area
4	Positive staining of many diffusely distributed or possibly clustered lpMMCs (≤30/hpf) in the neoplastic area
5	Positive staining of many lpMMCs (>30/hpf) and dense clustering in the neoplastic area
*hpf (high-power field; 40X field; Aperio ImageScope x64); **one hotspot (hpf) per tumor was counted
The number of positive ieMMCs was considered in 2 hotspots (one hotspot of tumor-adjacent normal tissue and one intratumoral) (MCPT1: marginal/basal) on the same slide.
B) Human
Semiquantitative evaluation of human ITSMCs
Score	Description
0	no positive lpMMCs in ten X20 fields*
1	1-50 lpMMCs in ten X20 fields
2	51-100 lpMMCs in ten X20 fields
3	101-150 lpMMCs in ten X20 fields
4	151-200 lpMMCs in ten X20 fields
5	>200 lpMMCs in ten X20 fields
*Ten 20× fields (Aperio Image Scope x64) were randomly selected throughout intratumoral or normal mucosal area. Congruent areas were evaluated for different markers and ieMMCs and stromal MCs

## Sheet: S6 Ki67
Table S6: Settings for computer assisted algorithm for assessment Ki-67 proliferation index ('QuPath' version 0.3.0)
Setting	Value
Detection image
Optical density sum
Requested pixel size	0.5 µm
Background radius	15 µm
Median filter radius	1.5 µm
Sigma	1.5 µm
Max. cell area	400µm²
Threshold	0.1
Max. background intensity	2

## Sheet: S7 MC results mouse
Table S7: Murine mast cell scores
A)
Lesion	n	ieMMC tumor score (median±interquartile range (IQR)) MCPT1	n	ieMMC tumor score (median±IQR) TPSAB1	n	ieMMC tumor score (median±IQR) Granzyme B	n	ieMMC adjacent normal mucosa score (median±IQR) MCPT1
Hyperplasia	52	2±3	42	1±2	52	2±3	49	0±0
Low grade adenoma	40	1±2	34	1±2	40	2±2.75	40	0±0
High grade adenoma	122	2±2.25	115	1±2	121	2±3	121	0±1
Adenocarcinoma	60	1±2	57	0±1	58	1±2	58	0±1
P (KWT)	274	< .001	248	< .001	271	< .001	268	0.69
*Kruskal-Wallis test (KWT), p < 0.05 statistically significant.
B)
Location	n	ieMMC score (median±IQR) MCPT1	n	ieMMC score (median±IQR) TPSAB1	n	ieMMC score (median±IQR) Granzyme B
Whole tumor (*mean)	274	1±1.5	248	1±2	271	2±2
Basal/central tumor*	274	0±1	---	n/a	---	n/a
Tumor apical*	274	1±2	---	n/a	---	n/a
Normal mucosa	268	0±0	---	n/a	---	n/a
P (MWU; normal mucosa vs. tumor margins)		0
*Mann-Whitney U test (MWU), p < 0.05 statistically significant. Tumor apical generally accounts for areas with the highest MC score of the whole tumor.
C)
Lesion	n	lpMMC score (median±IQR) TPSAB1
Hyperplasia	42	0±1
Low grade adenoma	34	1±1
High grade adenoma	115	1±0
Adenocarcinoma	57	1±1
P (KWT)	248	0.001
D)
Location	n	lpMMC score (median±IQR) TPSAB1
Whole tumor	248	1±1

## Sheet: S8 MC results human 
Table S8: Human mast cell scores
A) Interepithelial mast cell (ieMMC) counts and scores of intratumoral intestinal mucosa (resembling Table 4).
Lesion	n	ieMMC tumor MC count (10x20X) (mean±SD) MCT	ieMMC tumor score (median±interquartile range (IQR)) MCT	n	ieMMC tumor MC count (10x20X) (mean±SD) MCC	ieMMC tumor score (median±IQR) MCC	n	ieMMC tumor MC count (10x20X) (mean±SD) CD117	ieMMC tumor score (median±IQR) CD117	n	ieMMC tumor MC count (10x20X) (mean±SD) Histamine	ieMMC adjacent normal mucosa score (median±IQR) Histamine
Low grade adenoma	17	14.35±11.784	3±2	17	4±4.287	1±1	17	3.29±9.841	0±1	17	0	0±0
High grade adenoma	12	4.17±3.040	1±1	12	1.25±2.137	0±1	12	0.67±1.371	0±1	12	0	0±0
Adenocarcinoma	75	0.47±1.605	0±0	75	0.16±0.698	0±0	22	0.05±0.213	0±0	22	0	0±0
p (KWT*)	104		<0.0001	104		<0.0001	51		0.019	51		1000
*Kruskal-Wallis test (KWT), p < 0.05 statistically significant
B) Interepithelial mast cell (ieMMC) numbers and scores of adjacent normal intestinal mucosa.
Lesion	n	ieMMC adjacent mucosa MC count (10x20X) (mean±SD) MCT	ieMMC adjacent mucosa score (median±interquartile range (IQR)) MCT	n	ieMMC adjacent mucosa MC count (10x20X) (mean±SD) MCC	ieMMC adjacent mucosa score (median±IQR) MCC
Low grade adenoma	11	24.64±20.329	4±4	11	6.18±5.811	2±2
High grade adenoma	9	6.56±8.278	1±3	9	2.00±2.345	1±1
Adenocarcinoma	61	12.56±16.765	2±2	61	4.13±7.56	1±1
p (KWT)	81		0.047	81		0.018
C) Intratumoral stromal mast cell (ITSMC) numbers and scores of intestinal mucosa.
Lesion	n	ITSMC count (10x20X) (mean±SD) MCT	ITSMC tumor score (median±interquartile range (IQR)) MCT	n	ITSMC count (10x20X) (mean±SD) MCC	ITSMC tumor score (median±IQR) MCC	n	ITSMC count (10x20X) (mean±SD) CD117	ITSMC tumor score (median±IQR) CD117	n	ITSMC count (10x20X) (mean±SD) Histamine	ITSMC tumor score (median±IQR) Histamine
Low grade adenoma	17	131.18±64.98	3±2	17	76.76±58.858	2±2	17	129.29±64.410	3±2	17	1.88±5.808	0±1
High grade adenoma	12	159.08±63.046	3.5±1	12	52.33±39.481	1.5±1	12	138.00±63.953	3.5±2	12	3.92±4.461	1±1
Adenocarcinoma	75	74.35±49.984	2±2	75	24.04±31.323	1±0	22	57.23±62.541	1±2	22	3.82±12.374	0±1
p (KWT)	104		<0.001	104		<0.001	51		<0.001	51		0.167
D) Interepithelial mast cell (ieMMC) scores of normal vs. (pre-)neoplastic intestinal tissue.
Location	ieMMC score (median±IQR) MCT	n	ieMMC score (median±IQR) MCC
Normal tissue	2±2	82	1±1
(Pre-)neoplastic tissue	0±1	104	0±0
p (MWUT*)	<0.001		<0.001
*Mann-Whitney-U (MWU) test, p < 0.05 statistically significant
